# Supplementary material for: Efficacy of Trimethoprim–Sulfamethoxazole in Combination with an Echinocandin as a First-Line Treatment Option for Pneumocystis Pneumonia: A Systematic Review and Meta-Analysis
Source: Antibiotics (Basel). 2022 May 26;11(6):719. doi: 10.3390/antibiotics11060719 (PMC9220274; doi:10.3390/antibiotics11060719)
Supplement: Supplementary file 1 [file antibiotics-11-00719-s001.zip]

Archive with 1 entries (1 files):
- antibiotics-1731076-supplementary.pdf
